# Supplementary material for: Marine Morbilliviruses: Diversity and Interaction with Signaling Lymphocyte Activation Molecules
Source: Viruses. 2019 Jul 3;11(7):606. doi: 10.3390/v11070606 (PMC6669707; doi:10.3390/v11070606)
Supplement: Supplementary file 1 [file viruses-11-00606-s001.zip]

Archive with 3 entries (2 files):
- supplementary/
- supplementary/TableS1-Ohishi.xls
- supplementary/TableS2.xls
