# Supplementary material for: Marine Morbilliviruses: Diversity and Interaction with Signaling Lymphocyte Activation Molecules
Source: Viruses. 2019 Jul 3;11(7):606. doi: 10.3390/v11070606 (PMC6669707; doi:10.3390/v11070606)
Supplement: Supplementary file 1 [file viruses-11-00606-s001.zip › supplementary/TableS1-Ohishi.xls]

## Sheet: Sheet1
Table S1. Deduced amino acid sequences of SLAM V regions in pinnipeds and related Carnivore animal species used in this study.
Suborder	Infraorder	Superfamily	Family	Name	Scientific name	Accossion No.	40 50 60 70 80 90 100 110 120 130	60 70 80 90 100 110 120 130
Caniformia	Arctoidea	Pinnipedia	Phocidae	Harbor seal	Phoca vitulina	AYR16904.1	PEIPGRLGSSLLLSLASEGISKSMNKSIHILVTRAESPGNSVKKKIVSLDLPEGGSPRYLENGYTFHLENLSLGILESRKENEGWYFMTLEENFSVRHF
				Spotted seal	Phoca largha	BAH10672.1	***************************************************************************************************
				Hawaiian monk seal	Nemonachus schauinslandi	XP_021537580.1	****EQ*********************************************************************************************
				Weddell seal	Leptonychotes weddellii	XP_006743503.1	****EQ*********************************************************************************************
			Odobenidae	Walrus	Odobenus rosmarus	BAH1673.1	**********************G**********************VA****************************************************
			Otariidae	Northern fur seal	Callorthinus ursinus	XP_025716440.1	*******************V******************R*******A****************************************************
		Mustelidae		Eurasian otter	Lutra lutra	BAP05636.1	*********V*V****************A****************************************************
				American mink	Neovision vision	ACM90097.1	*KM**Q****V**P***R*****V***V*V************************************************K********************
		Ursidae	Ursidae	Polar bear	Ursus maritimus	XP_008698905.1	**************P****R*******T*V**********T***********************************************S**********
				Giant panda	Ailuropoda melanoleuca	XP_002928483.1	**************P****R***TS****V**********T***********************************************S**********
	Cynoidea		Canidae	Dog	Canis lupus familiaris	AAK61857.1	**V**K*****Q**********R******************I**********************K******T*R*****R****************Q**
				Bush dog	Speothos venaticus	BAP05635.1	**V**K*****Q**********R******************I**********************K******T*R*****R****************Q**
				Racoon dog	Nyctereutes procyonoides	ACD47120.1	**V**K*****Q**********R******************I**********************K******T*R*****R****************Q**
				Red fox	Vulpes vulpes	ACD47119.1	**V**K*****Q*********RR******************I**********************K******T*R*****R****************Q**
Feliformia			Felidae	Indian lion	Panthera leo persica	BAP05637.1	***************KS***QKN**R**M**S***RA*L*F*****K**P***K*E**Q*K********T***********
				Amur tiger	Panthera tigris altaica	XP_007092436.1	Q*VTEQ**RN***P*******************KS***QKN**R*****S***RA*L*F*****K**P***K*E**Q*K********T***********
				Clouded panther	Neofelis nebulosa	AB828000	**RN***P********R**********KS***QKN**R*****S***RA*L*F*****K**P***K*E**Q*K********T***********
				Domestic cat	Felis catus	BAN42597.1	Q*VTEQ**RN***P*******************KS***QKN**T*****S***RA***F*****K**P***K*E**Q*K**T*****T***********
				Iriomote wild cat	Prionailurus bengalensis iriomotensis	BAP05641.1	Q*VTEQ**RN***P*******************KS***QKN**T*****S***RA***F*****K**P***K*E**Q*K**T*****T***********
				Tsushima wild cat	Prionailurus bengalensis euptilurus	BAP05642.1	Q*VTEQ**RN***P*******************KS***QKN**T*****S***RA***F*****K**P***K*E**Q*K**T*****T***********
The residue numbers correspond to those in the complex of MV-H and cotton-top tamarin SLAM V [148]. The 35 amino acid residue set possibly involved in the binding to viral H protein are colored.
Among the residue set, the conserved residues are in red, while the unconserved ones are in cyan. *; identical residues to those of spotted seal.
