# Supplementary material for: Marine Morbilliviruses: Diversity and Interaction with Signaling Lymphocyte Activation Molecules
Source: Viruses. 2019 Jul 3;11(7):606. doi: 10.3390/v11070606 (PMC6669707; doi:10.3390/v11070606)
Supplement: Supplementary file 1 [file viruses-11-00606-s001.zip › supplementary/TableS2.xls]

## Sheet: Sheet1
Table S2. Deduced amino acid sequences of SLAM V domains in Cetacean species and cows.
Infraorder	Family	Name	Scientific name	Accession No.	40 50 60 70 80 90 100 110 120 130
Odontoceti	Delphinidae	Striped dolphin	Stenella coeruleoalba	BAN84418.1	PVMILGRLGSSVLLPLTSDGISKSMNKSIHILVTVAGSPIDTVKKKIVSLDLRKGDSPHHLENGYEFHPENLSLRILKSRKEDEGWYFMSLEENISVQHF
		Bottlenose dolphin	Tursiops truncatus	BAN84416.1	****************************************************************************************************
		Indo-Pacific bottlenose dolphin	Tursiops aduncus	BAN84417.1	****************************************************************************************************
		Killer whale	Orcinus orca	BAH1067.1	**********************************M************************************M**************************Q*
		Pacific white-sided dolphin	Lagenorhynchus obliquidens	BAH10670.1	**************---*****************M**********M*************************M*****L********************Q*
		Melon-headed whale	Peponoceplala electra	BAN84419.1	**********************************M***************************************************************Q*
		Pygmy killer whale	Feresa attenuata	BAN84420.1	**********************************M***************************************************************Q*
		False killer whale	Pseudorca crassidens	BAN84421.1	**********************************M***************************************************************Q*
		Risso's dolphin	Grampus griesus	BAN84422.1	Q*********************************M***************Y***********************************************Q*
		Short-finned pilot whale	Globicephala macrorhynchus	BAN84423.1	**********************************M***************************************************************Q*
	Phocoenidae	Harbor porpoise	Phocoena phocoena	BAN84424.1	**********************************M*E**G**T***************R*****************************************
		Finless porpoise	Neophocaena phocaenoides	BAN84425.1	**********************************M*E**G**T***************R***************************************Q*
		Dall's porpoise	Phocoenoides dalli	BAN84426.1	**********************************M*E**G**T***************R***************************************Q*
	Monodontidae	Beluga	Delphinapterus leucas	BAN84427.1	**********************************M*E**G**I***************R***************************************Q*
	Ziphiidae	Stejneger's beaked whale	Mesoplodon stejnegeri	BAN84428.1	**********************************M*E*****I***************************************************V***Q*
		Blainville's beaked whale	Mesoplodon densirostris	BAN84429.1	L*********************************M*E*****I***************************************************V***Q*
		Ginkgo-toothed beaked whale	Mesoplodon ginkgodens	BAN84430.1	**********************************M*E**T**I***************************************************V***Q*
		Hubb's beaked whale	Mesoplodon carlhubbsi	BAN84431.1	**********************************M*E*****I***************************************************V***Q*
	Pontoporiidae	Baiji	Lipotes vexillifer	XP_007467163	**********************************M*E*****I***************R*********************************G*****Q*
	Kogiidae	Pygmy sperm whale	Kogia breviceps	BAN84432.1	*********************N************M*E*****I***************R***************************************Q*
		Dwarf sperm whale	Kogia sima	BAN8433.1	*********************N************M*E*****T***************R***************************************Q*
	Physeteridae	Sperm whale	Physeter macrocephalus	BAN84434.1	**********************************M*E*****I***************R***********************************V***Q*
Mysticeti	Balaenopteridae	Fin whale	Balaenoptera physalus	BAN84435.1	******************E***************M*E**V**I***************R***********************************V***Q*
		Common minke whale	Balaenoptera acutorostrata	BAN84436.1	******************EE**************M*E**V**I***************R***********************************V***Q*
		Bryde's whale	Balaenoptera brydei	BAN84437.1	******************E***************M*E**V**I***************R***********************************V***Q*
		Sei whale	Balaenoptera borealis	BAN84438.1	******************E***************M*E**V**I***************R***********************************V***Q*
		Humpback whale	Megaptera novaeangliae	BAN84439.1	******************E***************M*E**V**I***************R************M**************************Q*
	Balaenidae	Northern Pacific right whale	Eubalaena japonica	BAN84440.1	******************E***************M*E*****I***************R***********************************V***Q*
	Eschrichtiidae	Gray whale	Eschrichtius robustus	BAN84441.1	******************EE**************M*E**V**I***************R***********************************V***Q*
Ruminatia	Bovidae	Cow	Bos taurus	AAK61860	TKT***Q*********A*EE**R***********M*E**K******************R-*ND*****L*******************I*****V*****
The residue numbers correspond to those in the complex of MV-H and cotton-top tamarin SLAM V [148]. The 35 amino acid residue set possibly involved in the binding to viral H protein are colored.
Among the residue set, the conserved residues are in red, while the unconserved ones are in cyan. *; identical residues to those of striped dolphin.
